# Supplementary material for: Gender differences in eating habits and lifestyles of young students: observational evaluation from MaestraNatura program
Source: Front Nutr. 2025 Nov 19;12:1653154. doi: 10.3389/fnut.2025.1653154 (PMC12672309; doi:10.3389/fnut.2025.1653154)
Supplement: Supplementary file 1 [file Table_1.XLSX]

## Sheet: Table S1
Table S1. Proportion of students who answer affirmatively to the questions of each item of the IDG questionnaire. * P < 0.05, ^ P < 0.1
Question	Gender	Proportion (%)
		Primary school	Secondary school	P-value	P-adj
q1	F	3.30579	2.42718	0.5952	>0.999
	M	3.14961	5.30504	0.3239	>0.999
	P-value	0.9445	0.0347*
	P-adj	>0.999	0.1388
q2	F	48.7603	53.6408	0.3446	>0.999
	M	54.3307	66.313	0.0154*	0.0616^
	P-value	0.3803	0.0003*
	P-adj	>0.999	0.0012*
q3	F	26.4463	19.6602	0.1083	0.4332
	M	24.4094	22.0159	0.5771	>0.999
	P-value	0.7126	0.4153
	P-adj	>0.999	>0.999
q4	F	45.4545	45.6311	0.9727	>0.999
	M	65.3543	46.9496	0.0003*	0.0012*
	P-value	0.0016*	0.7106
	P-adj	0.0064*	>0.999
q5	F	60.3306	41.0194	0.0002*	0.0008*
	M	53.5433	45.8886	0.1353	0.5412
	P-value	0.2807	0.168
	P-adj	>0.999	0.672
q6	F	88.4298	77.1845	0.0068*	0.0272
	M	88.9764	81.4324	0.0485*	0.194
	P-value	0.8919	0.1419
	P-adj	>0.999	0.5676
q7	F	90.9091	82.767	0.0291*	0.1164
	M	81.8898	79.8408	0.6152	>0.999
	P-value	0.0390*	0.2917
	P-adj	0.156	>0.999
q8	F	65.2893	52.9126	0.0160*	0.0640^
	M	55.9055	54.6419	0.8045	>0.999
	P-value	0.1308	0.6265
	P-adj	0.5232	>0.999
q9	F	67.7686	43.4466	<0.0001*	0.0004*
	M	56.6929	49.8674	0.1831	0.7324
	P-value	0.0723	0.0709
	P-adj	0.2892	0.2836
q10	F	79.3388	69.6602	0.0374*	0.1496
	M	78.7402	75.8621	0.5077	>0.999
	P-value	0.9078	0.0510*
	P-adj	>0.999	0.204
q11	F	54.5455	51.9417	0.6141	>0.999
	M	40.9449	41.1141	0.9733	>0.999
	P-value	0.0321*	0.0023*
	P-adj	0.1284	0.0092*
q12	F	61.9835	61.6505	0.9472	>0.999
	M	54.3307	54.3767	0.9928	>0.999
	P-value	0.2222	0.0385*
	P-adj	0.888	0.154
q13	F	62.8099	50.7282	0.0192*	0.0768^
	M	58.2677	56.7639	0.7671	>0.999
	P-value	0.4646	0.0895
	P-adj	>0.999	0.358
q14	F	72.7273	70.8738	0.6919	>0.999
	M	70.8661	71.8833	0.8259	>0.999
	P-value	0.7448	0.7541
	P-adj	>0.999	>0.999
q15	F	33.8843	30.3398	0.4592	>0.999
	M	42.5197	26.5252	0.0007*	0.0028*
	P-value	0.162	0.2358
	P-adj	0.648	0.9432
q16	F	95.8678	96.3592	0.8025	>0.999
	M	96.8504	94.9602	0.3774	>0.999
	P-value	0.6792	0.3337
	P-adj	>0.999	>0.999
q17	F	56.1983	44.4175	0.0225*	0.0900^
	M	35.4331	39.5225	0.4127	>0.999
	P-value	0.0010*	0.1642
	P-adj	0.0040*	0.6568
q18	F	89.2562	89.5631	0.9229	>0.999
	M	93.7008	89.1247	0.1322	0.5288
	P-value	0.2089	0.8419
	P-adj	0.8356	>0.999

## Sheet: Table S2
Table S2. Proportion of students who reported to do physical activity. * P < 0.05, ^ P < 0.1
Physical activity frequency	Gender	Proportion (%)
		Primary school	Secondary school	P-value	P-adj
No day/week	F	32.2314	18.6893	0.0015*	0.0060*
No day/week	M	29.1339	9.28382	<0.0001*	0.0004*
	P-value	0.5969	0.0002*
	P-adj	>0.999	0.0008*
1-3 times/week	F	65.2893	72.3301	0.1345	0.538
1-3 times/week	M	65.3543	76.1273	0.0175*	0.0700^
	P-value	0.9914	0.2237
	P-adj	>0.999	0.8948
Daily	F	2.47934	8.98058	0.0170*	0.0680^
Daily	M	5.51181	14.5889	0.0071*	0.0284*
	P-value	0.225	0.0142*
	P-adj	0.9	0.0568^
